# Supplementary material for: TGF-β1 and TGFβR2 Gene Polymorphisms in Patients with Unstable Angina
Source: Biomedicines. 2023 Jan 7;11(1):155. doi: 10.3390/biomedicines11010155 (PMC9855791; doi:10.3390/biomedicines11010155)
Supplement: Supplementary file 1 [file biomedicines-11-00155-s001.zip]

Archive with 1 entries (1 files):
- biomedicines-2130558-supplementary.pdf
